# Supplementary material for: Natural and Experimental Persistence of Highly Pathogenic H5 Influenza Viruses in Slurry of Domestic Ducks, with or without Lime Treatment
Source: Appl Environ Microbiol. 2020 Nov 24;86(24):e02288-20. doi: 10.1128/AEM.02288-20 (PMC7688237; doi:10.1128/AEM.02288-20)
Supplement: Supplemental file 1 [file AEM.02288-20-sd001.xlsx]

## Sheet: Feuil1
Table S1: Physico-chemical characterization of slurries used for experimental contamination
	slurry n° A	slurry n° B	slurry n° C	slurry n° D
type of production characteristic (method)	breeding Muscovy duck	duck for "foie gras" assisted feeding period	breeding Pekin duck	breeding Pekin duck
pH (EN 12176)	7.28	6.11	6.97	6.4
Conductivity [20°C] µS/cm (EN 27888)	7090	6090	9920	10400
Conductivity [25°C] µS/cm (EN 27888)	7790	6750	10900	11600
Density (gravimetry)	not done	0.997	0.994	0.996
Dry matter (%) (EN 13040)	3.1	0.4	1.2	1.7
Organic matter (%) (EN 13039)	1.8	0.4	0.7	1
Mineral matter (%) (EN 13039)	1.4	0.14	0.5	0.66
Organic Carbon (%) (ISO 10694)	1.2	0.1	0.4	0.6
Total Nitrogen (%) (EN 13654, Kjeldahl)	0.18	0.09	0.2	0.25
Ammoniacal nitrogen, %N/total N (alkalinization, distillation and titration)	0.1	0.079	0.16	0.19
Organic nitrogen, %N/total N (according to calculation)	0.08	0.01	0.04	0.06
Nitrate nitrogen, %N/total N (colorimetry)	<0,001	<0,001	<0,001	<0,001
Nitrite nitrogen, %N/total N (colorimetry)	<0,001	<0,001	<0,001	<0,001
% CaO (EN ISO 11885)	0.51	0.02	0.07	0.12
% K2O (EN ISO 11885)	0.1	0.03	0.16	0.19
% Na2O (EN ISO 11885)	0.02	0.01	0.05	0.04
% P2O5 (EN ISO 11885)	0.21	0.051	0.05	0.09
% SO3 (EN ISO 11885)	0.06	0.01	0.03	0.04
C/N, carbon/nitrogen ratio (according to calculation)	not done	1.3	2	2.5
