# Supplementary material for: Natural and Experimental Persistence of Highly Pathogenic H5 Influenza Viruses in Slurry of Domestic Ducks, with or without Lime Treatment
Source: Appl Environ Microbiol. 2020 Nov 24;86(24):e02288-20. doi: 10.1128/AEM.02288-20 (PMC7688237; doi:10.1128/AEM.02288-20)
Supplement: Supplemental file 2 [file AEM.02288-20-sd002.xlsx]

## Sheet: Feuil1
Table S2: AIV HA gene accession numbers
Slurries A to D were used for experimental infection with A/H5N9 AI virus, and slurries 1 to 5 were sampled form confirmed infected farms with A/H5N8 AI virus.
Name of slurry	Virus Name	Database	Accession number	Originated and Submitting laboratory	Author's Sequences
Slurry A-B-C-D	H5N9 A/duck/France/150236/2015	Genbank	KX014886	Avian and Rabbit Virology Immunology and Parasitology Unit (VIPAC), French Agency for Food, Environmental and Occupational Health and Safety (Anses, Rue des fusilles,Ploufragan 22440, France	Briand,F.X.,Niqueux,E.,Schmitz,A.,Eterradossi,N.,Blanchard,Y.,Quenault,H.,Hirchaud,E and Touzain,F
Slurry 1	H5N8 A/duck/France/161299/2016	GISAID	EPI1745792		Briand,F.X.,Niqueux,E.,Schmitz,A., Hirchaud,E., Lucas, P., Quenault, H., Leroux, A., Beven, V., Blanchard, Y., Eterradossi, N., Grasland, B.
Slurry 2	H5N8 A/duck/France/170610/2017	GISAID	EPI1745790		Briand,F.X.,Niqueux,E.,Schmitz,A., Hirchaud,E., Lucas, P., Quenault, H., Leroux, A., Beven, V., Blanchard, Y., Eterradossi, N., Grasland, B.
Slurry 3	H5N8 A/duck/France/161476/2016	Genbank	MN874953		Briand,F.X.,Niqueux,E.,Schmitz,A., Hirchaud,E., Lucas, P., Quenault, H., Leroux, A., Beven, V., Blanchard, Y., Eterradossi, N., Grasland, B.
Slurry 4	H5N8 A/duck/France/161601/2016	Genbank	MN874963		Briand,F.X.,Niqueux,E.,Schmitz,A., Hirchaud,E., Lucas, P., Quenault, H., Leroux, A., Beven, V., Blanchard, Y., Eterradossi, N., Grasland, B.
Slurry 5	H5N8 A/duck/France/161233/2016	Genbank	MN874930		Briand,F.X.,Niqueux,E.,Schmitz,A., Hirchaud,E., Lucas, P., Quenault, H., Leroux, A., Beven, V., Blanchard, Y., Eterradossi, N., Grasland, B.
