# Supplementary material for: Natural and Experimental Persistence of Highly Pathogenic H5 Influenza Viruses in Slurry of Domestic Ducks, with or without Lime Treatment
Source: Appl Environ Microbiol. 2020 Nov 24;86(24):e02288-20. doi: 10.1128/AEM.02288-20 (PMC7688237; doi:10.1128/AEM.02288-20)
Supplement: Supplemental file 3 [file AEM.02288-20-sd003.xlsx]

## Sheet: Table S3
Table S3: published studies about persistence of AIV in complex environments with a high content of biological material such as manure or poultry feces (alphabetical order.)
Reference (1st Author, year)	Virus	Matrix	Condition tested	Observed or estimated or T90 estimated	Result
Beard, 1984	A/H5N2HP A/Chicken/Pennsylvania/1370/1983	wet feces from infected hens	Temperature	observed	4°C: 35 days
Chumpolbanchorn, 2006	A/H5N1, Thai field strain	experimental infection of chicken fecal manure dried manure, pH 8,23	Temperature	observed	25°C: < 24h
Elving, 2012	A/H7N1 HPAIV A/turkey/Italy/1387/00	fresh poultry manure and straw	Temperature	estimated time of persistence	35°C: 6,4 h
Hauck, 2017	A/H5N8 HP A/Chicken/California/15-004912/2015	Layer manure	Temperature	observed	room temperature: > 96h
	A/H6N2 LP A/Chicken/California/2000				room temperature: < 24h
Kurmi, 2013	AH5N1 A\Ck\Sikkim\151466\2008	Wet fecal samples	Temperature	observed	4°C: 8 weeks
		Dry fecal samples			4°C: 8 weeks
Lu, 2003	A/H7N2 LP A/chicken/PA/3972-1/97	different chicken manure, experimentally infected	Temperature	observed	56°C: 20 min 37°C: 24h 28°C-30°C: 36h 15°C-20°C: 23 days
Nazir, 2011	H4N6 A/Mallard/Wv1732-34/03	duck feces	Temperature	T90 estimated	0°C: 60 days 10°C: 21 days 20°C: 4 days 30°C: 2 days
	H5N1 LP A/Teal/Wv632/Germany/05	duck feces			0°C: 75 days 10°C: 16 days 20°C: 4 days 30°C: 2 days
	H6N8 A/Mute Swan/Germany/R2927/07	duck feces			0°C: 52 days 10°C: 14 days 20°C: 7 days 30°C: 2 days
	H1N1 human A/Puerto Rico/8/1934	duck feces			0°C: 47 days 10°C: 18 days 20°C: 4 days 30°C: 1 day
Webster, 1978	H3N6 A/Duck/Memphis/546/74	faecal samples of chickens experimentally infected	Temperature	observed	4°C: > 32j 22°C: between 8 and 13 days
Zarkov, 2013	H6N2	faecal material d'animaux infectés	Temperature	observed	4°C: 30 days 15°C: 9 days 22°C: 4 days
Full references:
Beard CW, Brugh M, Johnson DC. 1984. Laboratory studies with the Pennsylvania avian influenza viruses (H5N2) In: Proceedings of the US Animal Health Association 88:462–473
Chumpolbanchorn K, Suemanotham N, Siripara N, Puyati B, Chaichoune K. 2006. The effect of temperature and UV light on infectivity of avian influenza virus (H5N1, Thai field strain) in chicken fecal manure. Southeast Asian J Trop Med Public Health 37:102-5
Elving J, Emmoth E, Albihn A, Vinneras B, Ottoson J. 2012. Composting for avian influenza virus elimination. Appl Environ Microbiol 78:3280-5
Hauck R, Crossley B, Rejmanek D, Zhou H, Gallardo RA. 2017. Persistence of Highly Pathogenic and Low Pathogenic Avian Influenza Viruses in Footbaths and Poultry Manure. Avian Dis 61:64-69
Kurmi B, Murugkar HV, Nagarajan S, Tosh C, Dubey SC, Kumar M. 2013. Survivability of Highly Pathogenic Avian Influenza H5N1 Virus in Poultry Faeces at Different Temperatures. Indian J Virol 24:272-7
Lu H, Castro AE, Pennick K, Liu J, Yang Q, Dunn P, Weinstock D, Henzler D. 2003. Survival of avian influenza virus H7N2 in SPF chickens and their environments. Avian Dis 47:1015-21
Nazir J, Haumacher R, Ike AC, Marschang RE. 2011. Persistence of avian influenza viruses in lake sediment, duck feces, and duck meat. Appl Environ Microbiol 77:4981-5
Webster RG, Yakhno M, Hinshaw VS, Bean WJ, Murti KG. 1978. Intestinal influenza: replication and characterization of influenza viruses in ducks. Virology 84:268-78
Zarkov I. 2013. Survival of avian influenza virus H6N2 in faecal samples of chickens experimentally infected. Trakia Journal of Sciences 1:91-94
