# Supplementary material for: Natural and Experimental Persistence of Highly Pathogenic H5 Influenza Viruses in Slurry of Domestic Ducks, with or without Lime Treatment
Source: Appl Environ Microbiol. 2020 Nov 24;86(24):e02288-20. doi: 10.1128/AEM.02288-20 (PMC7688237; doi:10.1128/AEM.02288-20)
Supplement: Supplemental file 4 [file AEM.02288-20-sd004.xlsx]

## Sheet: Feuil1
Table S4: Panel of antisera used for viral identification by hemagglutination inhibition (HI) assays
Subtype	Antigen used for production of antisera (immunization of Specific-Pathogen-Free (SPF) chickens)
A/H1N1	A/duck/Alberta/35/1976
A/H2N3	A/duck/Germany/1215/1973
A/H3N2	A/turkey/England/1969
A/H4N2	A/mallard/France/100272p/2010
A/H4N6	A/duck/Czechoslovakia/1956
A/H5N2	A/mallard/France/100129c/2010
A/H5N3	A/mallard/France/100205b/2010
A/H5N8	A/duck/England/036254/2014
A/H5N9	A/duck/France/150236b/2015
A/H6N2	A/turkey/Massachussets/3740/1965
A/H6N8	A/turkey/Canada/1963
A/H7N1	A/africanstarling/England/983/1979
A/H7N3	A/turkey/England/1963
A/H8N4	A/turkey/Ontario/6118/1968
A/H9N2	A/turkey/Wisconsin/1/1966
A/H10N7	A/chicken/Germany/N/1949
A/H11N9	A/duck/Memphis/546/1974
A/H12N5	A/duck/Alberta/60/1976
A/H13N6	A/gull/Maryland/704/1977
A/H14N5	A/mallard/Gurjev/263/1982
A/H15N9	A/shearwater/wa/2576/1979
PMV1	chicken/UnitedStates/LaSota/1946
PMV2	chicken/California/Yucaipa/1956
PMV3	parakeet/Netherlands/449/1975
PMV4	duck/HongKong/D3/1975
PMV6	duck/HongKong/18/199/1977
PMV7	dove/Tennessee/4/1975
PMV8	Goose/Delaware/1053/1976
PMV9	duck/NewYork/22/1978
